# Supplementary material for: Is End-Stage Renal Disease Tumor Suppressive? Dispelling the Myths
Source: Cancers (Basel). 2024 Sep 12;16(18):3135. doi: 10.3390/cancers16183135 (PMC11430482; doi:10.3390/cancers16183135)
Supplement: Supplementary file 1 [file cancers-16-03135-s001.zip]

Archive with 1 entries (1 files):
- cancers-3173322-supplementary.pdf
